# Supplementary material for: Novel 3,4-Dihydroxyphenyl-Thiazole-Coumarin Hybrid Compounds: Synthesis, In Silico and In Vitro Evaluation of Their Antioxidant Activity
Source: Antioxidants (Basel). 2025 May 26;14(6):636. doi: 10.3390/antiox14060636 (PMC12189554; doi:10.3390/antiox14060636)
Supplement: Supplementary file 1 [file antioxidants-14-00636-s001.zip]

Archive with 1 entries (1 files):
- antioxidants-3624949-supplementary.pdf
